# Supplementary material for: Description and ontogeny of a 40-million-year-old parasitic isopodan crustacean: Parvucymoides dvorakorum gen. et sp. nov
Source: PeerJ. 2021 Dec 9;9:e12317. doi: 10.7717/peerj.12317 (PMC8667724; doi:10.7717/peerj.12317)
Supplement: Supplemental Information 1 — A list of the species included and publications from which the additional illustrations were redrawn. [file peerj-09-12317-s001.csv]

species	filename	ontogeny_coarse	ontogeny_fine	attachment_site_coarse	attachment_site_fine	reference	size_mm	size_source
Agarna malayi	Agarna_malayi_g_female.jpg	female	female	branchial	gill	Aneesh et al 2018	15.5	measurement
Anilocra frontalis	Anilocra_frontalis_e_female.jpg	female	female	external	external	Trilles 1965	25	average from size range
Anilocra pilchardi	Anilocra_pilchardi_e_female.jpg	female	female	external	external	Bariche & Trilles (2006)	27	measurement
Anilocra pomacentri	Anilocra_pomacentri_e_female.jpg	female	female	external	external	Bruce 1987	10.5	measurement
Anilocra pysodes	Anilocra_physodes_e_female.jpg	female	female	external	external	Van der Wal & Haug 2020	56	measurement
Ceratothoa	Ceratothoa_sp._m_female.jpg	female	female	buccal	mouth	Van der Wal & Haug 2020	65	measurement
Ceratothoa gaudichaudii	Ceratothoa_gaudichaudii_m_female.jpg	female	female	buccal	mouth	Brusca 1981
Ceratothoa steindachneri	Ceratothoa_steindachneri_m_female.jpg	female	female	buccal	mouth	Horton 2000	14	measurement
Cinusa tetrodontis	Cinusa_tetrodontis_m_female.jpg	female	female	buccal	mouth	Hadfield et al 2010	25.5	measurement
Cymothoa catarinensis	Cymothoa_catarinensis_m_female.jpg	female	female	buccal	mouth	Thatcher et al. 2003	14	measurement
Cymothoa liannae	Cymothoa_liannae_m_female.jpg	female	female	buccal	mouth	Sartor & Pires 1988	21	measurement
Elthusa vulgaris	Elthusa_vulgaris_g_female.jpg	female	female	branchial	gill	Van der Wal, & Haug 2020	25	measurement
Glossobius hemiramphi	Glossobius_hemiramphi_gandm_female.jpg	female	female	buccal	mouth	Aneesh et al 2018	18	measurement
Ichthyoxenus puhi	Ichthyoxenus_puhi_m_female.jpg	female	female	branchial	gill	Martin et al 2014	22	measurement
Mothocya renardi	Mothocya_renardi_g_female.jpg	female	female	branchial	gill	Hadfield et al 2015	21	measurement
Nerocila acuminata	Nerocila_acuminata_e_female.jpg	female	female	external	external	Bruce 1987	22	measurement
Nerocila bivittata	Nerocila_bivittata_e_female.jpg	female	female	external	external	Schioedte & Meinert 1884	24.8	average from size range
Nerocila orbignyi	Nerocila_orbignyi_e_female.jpg	female	female	external	external	Bruce 1987	18	measurement
Norileca indica	Norileca_indica_g_female.jpg	female	female	branchial	gill	Van der Wal et al 2017	33	measurement
Olencira paegustator	Olencira_preagustator_g_female.jpg	female	female	branchial	gill_and_mouth	Trilles 2007	38.7	measurement
Ryukyua circularis	Ryukyua_circularis_g_female.jpg	female	female	branchial	gill	Vigneshwaran et al 2018	11.4	measurement
Specimen 01	Specimen_01.jpg	fossil	fossil	fossil	fossil	this study	7.41	measurement
Specimen 02	Specimen_02.jpg	fossil	fossil	fossil	fossil	this study	8.44	measurement
Specimen 06	Specimen_06.jpg	fossil	fossil	fossil	fossil	this study	6.12	measurement
Specimen 07	Specimen_07.jpg	fossil	fossil	fossil	fossil	this study	4.68	measurement
Specimen 08	Specimen_08.jpg	fossil	fossil	fossil	fossil	this study	9.42	measurement
Agarna malayi	Agarna_malayi_g_stage_3.jpg	immature	i3	branchial	gill	Aneesh et al 2018	2.8	measurement
Anilocra frontalis	Anilocra_frontalis_e_stage_2.jpg	immature	i2	external	external	Trilles 1965
Anilocra pilchardi	Anilocra_pilchardi_e_stage_1.jpg	immature	i1	external	external	Bariche & Trilles (2006)	2.9	measurement
Anilocra pomacentri	Anilocra_pomacentri_e_stage_1.jpg	immature	i1	external	external	Adlard & Lester 1995	2	measurement
Anilocra pomacentri	Anilocra_pomacentri_e_stage_2.jpg	immature	i2	external	external	Adlard & Lester 1995	2.4	measurement
Anilocra pysodes	Anilocra_physodes_e_istage_2.jpg	immature	i3	external	external	Van der Wal & Haug 2020	8	measurement
Anilocra pysodes	Anilocra_physodes_e_stage_3.jpg	immature	i2	external	external	Trilles 1965	3.5	measurement
Ceratothoa	Ceratothoa_sp._m_stage_2.jpg	immature	i2	buccal	mouth	Van der Wal & Haug 2020	5.7	measurement
Ceratothoa gaudichaudii	Ceratothoa_gaudichaudii_m_stage_1.jpg	immature	i1	buccal	mouth	Van der Wal & Haug 2020	4.4	measurement
Ceratothoa steindachneri	Ceratothoa_steindachneri_m_stage_2.jpg	immature	i2	buccal	mouth	Horton 2000	1.5	measurement
Cinusa tetrodontis	Cinusa_tetrodontis_m_stage_1.jpg	immature	i1	buccal	mouth	Schioedte & Meinert 1884	6.3	average from size range
Cymothoa catarinensis	Cymothoa_catarinensis_m_stage_2.jpg	immature	i2	buccal	mouth	Thatcher et al. 2003	2.3	measurement
Cymothoa liannae	Cymothoa_liannae_m_stage_2.jpg	immature	i2	buccal	mouth	Sartor & Pires 1988	2.2	measurement
Cymothoa liannae	Cymothoa_liannae_m_stage_3.jpg	immature	i3	buccal	mouth	Sartor & Pires 1988	2.8	measurement
Elthusa vulgaris	Elthusa_vulgaris_g_stage_2.jpg	immature	i2	branchial	gill	Brusca 1978		measurement
Glossobius hemiramphi	Glossobius_hemiramphi_gandm_stage_1.jpg	immature	i1	branchial	gill_and_mouth	Bakenhaster et al 2006	3.7	measurement
Glossobius hemiramphi	Glossobius_hemiramphi_gandm_stage_2.jpg	immature	i2	branchial	gill_and_mouth	Bakenhaster et al 2006	3.7	measurement
Ichthyoxenus puhi	Ichthyoxenus_puhi_m_stage_2.jpg	immature	i2	branchial	gill	Bowman 1960	7.7	measurement
Mothocya renardi	Mothocya_renardi_g_stage_1.jpg	immature	i1	branchial	gill	Aneesh et al. (2016)	2.3	measurement
Mothocya renardi	Mothocya_renardi_g_stage_2.jpg	immature	i2	branchial	gill	Aneesh et al. (2016)	3.9	measurement
Mothocya renardi	Mothocya_renardi_g_stage_3.jpg	immature	i3	branchial	gill	Aneesh et al. (2016)	9.4	measurement
Nerocila acuminata	Nerocila_acuminata_e_stage_3.jpg	immature	i3	external	external	Segal 1987	15.7	average from size range
Nerocila bivittata	Nerocila_bivittata_e_stage_1.jpg	immature	i2	external	external	Schioedte & Meinert 1884	3.6	measurement
Nerocila bivittata	Nerocila_bivittata_e_stage_2.jpg	immature	i1	external	external	Schioedte & Meinert 1884	3	measurement
Nerocila orbignyi	Nerocila_orbignyi_e_stage_2.jpg	immature	i2	external	external	Schioedte & Meinert 1884	4	measurement
Norileca indica	Norileca_indica_g_stage_1.jpg	immature	i1	branchial	gill	Schioedte & Meinert 1884	3.3	measurement
Olencira paegustator	Olencira_praegustator_g_stage_1.jpg	immature	i1	branchial	gill_and_mouth	Trilles 2007	4.2	measurement
Olencira paegustator	Olencira_preagustator_g_stage_3.jpg	immature	i3	branchial	gill_and_mouth	Trilles 2007	5.2	measurement
Ryukyua circularis	Ryukyua_circularis_g_stage_3.jpg	immature	i3	branchial	gill	Vigneshwaran et al 2018	3	measurement
Agarna malayi	Agarna_malayi_g_male.jpg	male	male	branchial	gill	Aneesh et al 2018	7.7	measurement
Anilocra frontalis	Anilocra_frontalis_e_male.jpg	male	male	external	external	Trilles 1965
Anilocra pilchardi	Anilocra_pilchardi_e_male.jpg	male	male	external	external	Bariche & Trilles (2006)	17	measurement
Anilocra pomacentri	Anilocra_pomacentri_e_male.jpg	male	male	external	external	Bruce 1987	9.8	measurement
Anilocra pysodes	Anilocra_physodes_e_male.jpg	male	male	external	external	Van der Wal & Haug 2020	17	measurement
Ceratothoa	Ceratothoa_sp._m_male.jpg	male	male	buccal	mouth	Van der Wal & Haug 2020	25.5	measurement
Ceratothoa gaudichaudii	Ceratothoa_gaudichaudii_m_male.jpg	male	male	buccal	mouth	Brusca 1981
Ceratothoa steindachneri	Ceratothoa_steindachneri_m_male.jpg	male	male	buccal	mouth	Horton 2000	10.4	measurement
Cinusa tetrodontis	Cinusa_tetrodontis_m_male.jpg	male	male	buccal	mouth	Hadfield et al 2010	17.5	measurement
Cymothoa catarinensis	Cymothoa_catarinensis_m_male.jpg	male	male	buccal	mouth	Thatcher et al. 2003	8	measurement
Cymothoa liannae	Cymothoa_liannae_m_male.jpg	male	male	buccal	mouth	Sartor & Pires 1988	10	measurement
Elthusa vulgaris	Elthusa_vulgaris_g_male.jpg	male	male	branchial	gill	Van der Wal, & Haug 2020	15.5	measurement
Glossobius hemiramphi	Glossobius_hemiramphi_gandm_male.jpg	male	male	buccal	mouth	Aneesh et al 2018	6.7	measurement
Ichthyoxenus puhi	Ichthyoxenus_puhi_m_male.jpg	male	male	branchial	gill	Martin et al 2014	10	measurement
Mothocya renardi	Mothocya_renardi_g_male.jpg	male	male	branchial	gill	Aneesh et al. (2016)	14.5	measurement
Nerocila acuminata	Nerocila_acuminata_e_male.jpg	male	male	external	external	Salgado et al 2015	16.4	measurement
Nerocila bivittata	Nerocila_bivittata_e_male.jpg	male	male	external	external	Schioedte & Meinert 1884	11.5	measurement
Nerocila orbignyi	Nerocila_orbignyi_e_male.jpg	male	male	external	external	Bruce 1987	16	measurement
Norileca indica	Norileca_indica_g_male.jpg	male	male	branchial	gill	Van der Wal et al 2017	11	measurement
Olencira paegustator	Olencira_preagustator_g_male.jpg	male	male	branchial	gill_and_mouth	Trilles 2007	17.3	measurement
Ryukyua circularis	Ryukyua_circularis_g_male.jpg	male	male	branchial	gill	Vigneshwaran et al 2018	8	measurement
